# Supplementary material for: Biosynthesis of Benzohydroxamic Acid in Streptomyces angustmyceticus
Source: J Nat Prod. 2026 Jun 23;89(7):2133–42. doi: 10.1021/acs.jnatprod.6c00526 (PMC13418202; doi:10.1021/acs.jnatprod.6c00526)
Supplement: Supplementary file 1 [file np6c00526_si_001.zip]

Archive with 67 entries (53 files):
- BHA-NMR/
- BHA-NMR/C/
- BHA-NMR/C/acqu
- BHA-NMR/C/acqus
- BHA-NMR/C/adcInfo_TRX1.xml
- BHA-NMR/C/audita.txt
- BHA-NMR/C/fid
- BHA-NMR/C/format.temp
- BHA-NMR/C/lists/
- BHA-NMR/C/lists/cpd/
- BHA-NMR/C/lists/cpd/waltz65
- BHA-NMR/C/lists/form/
- BHA-NMR/C/lists/form/plot_acqu.form
- BHA-NMR/C/lists/pp/
- BHA-NMR/C/lists/pp/Avance.incl
- BHA-NMR/C/lists/pp/Delay.incl
- BHA-NMR/C/lists/pp/zgpg30
- BHA-NMR/C/pdata/
- BHA-NMR/C/pdata/1/
- BHA-NMR/C/pdata/1/1i
- BHA-NMR/C/pdata/1/1r
- BHA-NMR/C/pdata/1/auditp.txt
- BHA-NMR/C/pdata/1/intrng
- BHA-NMR/C/pdata/1/outd
- BHA-NMR/C/pdata/1/proc
- BHA-NMR/C/pdata/1/procs
- BHA-NMR/C/pdata/1/title
- BHA-NMR/C/prosol_History
- BHA-NMR/C/pulseprogram.precomp
- BHA-NMR/C/scon2
- BHA-NMR/C/shimvalues
- BHA-NMR/C/specpar
- BHA-NMR/C/uxnmr.info
- BHA-NMR/C/uxnmr.par
- BHA-NMR/C/vtc_pid_settings
- BHA-NMR/H/
- BHA-NMR/H/acqu
- BHA-NMR/H/acqus
- BHA-NMR/H/adcInfo_TRX2.xml
- BHA-NMR/H/audita.txt
- BHA-NMR/H/fid
- BHA-NMR/H/format.temp
- BHA-NMR/H/lists/
- BHA-NMR/H/lists/form/
- BHA-NMR/H/lists/form/plot_acqu.form
- BHA-NMR/H/lists/pp/
- BHA-NMR/H/lists/pp/Avance.incl
- BHA-NMR/H/lists/pp/zg30
- BHA-NMR/H/pdata/
- BHA-NMR/H/pdata/1/
- BHA-NMR/H/pdata/1/1i
- BHA-NMR/H/pdata/1/1r
- BHA-NMR/H/pdata/1/auditp.txt
- BHA-NMR/H/pdata/1/outd
- BHA-NMR/H/pdata/1/proc
- BHA-NMR/H/pdata/1/procs
- BHA-NMR/H/pdata/1/thumb.png
- BHA-NMR/H/pdata/1/title
- BHA-NMR/H/prosol_History
- BHA-NMR/H/pulseprogram.precomp
- BHA-NMR/H/scon2
- BHA-NMR/H/shimvalues
- BHA-NMR/H/specpar
- BHA-NMR/H/topshimreport
- BHA-NMR/H/uxnmr.info
- BHA-NMR/H/uxnmr.par
- BHA-NMR/H/vtc_pid_settings
