# Supplementary material for: Biosynthesis of Benzohydroxamic Acid in Streptomyces angustmyceticus
Source: J Nat Prod. 2026 Jun 23;89(7):2133–42. doi: 10.1021/acs.jnatprod.6c00526 (PMC13418202; doi:10.1021/acs.jnatprod.6c00526)
Supplement: Supplementary file 1 [file np6c00526_si_001.zip › BHA-NMR/C/audita.txt]

##TITLE= Audit trail, TopSpin 4.1.4
##JCAMPDX= 5.01
##ORIGIN= Bruker BioSpin GmbH
##OWNER= nmr
$$ //192.168.111.2/nmr_data/nmr/BHA-20250522LPB/2/audita.txt
##AUDIT TRAIL=  $$ (NUMBER, WHEN, WHO, WHERE, PROCESS, VERSION, WHAT)
(   1,<2025-05-26 01:48:11.534 +0000>,<CZC3078FCM\nmr>,<CZC3078FCM>,<go4>,<TopSpin 4.1.4>,
      <acquisition in progress>)
$$ D:/nmrdata/nmr/BHA-20250522LPB/2/audita.txt
(   2,<2025-05-26 01:58:07.362 +0000>,<CZC3078FCM\nmr>,<CZC3078FCM>,<go4>,<TopSpin 4.1.4>,
      <created by zg on 'Avance NEO 400' (CZC3078FCM) by user 'CZC3078FCM\nmr'
       on data set with UUID '7b0410da-39d3-11f0-b8c8-0030d6368983'
       started at 2025-05-26 01:48:11.586 +0000, POWCHK enabled, PULCHK disabled,
       terminated by command 'halt' at 2025-05-26 01:58:07.361 +0000
       configuration hash MD5:
       24 83 5D A5 A4 35 93 E4 34 17 D5 0D B3 36 6D ED
       double data hash MD5: 64K
       DE AD 30 87 1E 4D 98 3C A6 0D 0A 60 D5 15 9A E3>)
(   3,<2025-05-26 09:57:10.255 +0800>,<nmr>,<CZC3078FCM>,<xwish3>,<TopSpin 4.1.4>,
      <ICON-NMR User ID: nmr
       double data hash MD5: 64K
       DE AD 30 87 1E 4D 98 3C A6 0D 0A 60 D5 15 9A E3>)
(   4,<2025-05-26 09:57:10.818 +0800>,<nmr>,<CZC3078FCM>,<dirdata>,<TopSpin 4.1.4>,
      <wrpa from 1 2 "BHA-20250522LPB" "D:/nmrdata/nmr"
       double data hash MD5: 64K
       DE AD 30 87 1E 4D 98 3C A6 0D 0A 60 D5 15 9A E3>)
##END=

$$ hash MD5
$$ AB 16 CE 5D C9 72 21 30 EE 0E 31 A4 E5 CB C1 34
