# Supplementary material for: Biosynthesis of Benzohydroxamic Acid in Streptomyces angustmyceticus
Source: J Nat Prod. 2026 Jun 23;89(7):2133–42. doi: 10.1021/acs.jnatprod.6c00526 (PMC13418202; doi:10.1021/acs.jnatprod.6c00526)
Supplement: Supplementary file 1 [file np6c00526_si_001.zip › BHA-NMR/C/pdata/1/auditp.txt]

##TITLE= Audit trail, TopSpin 4.1.4
##JCAMPDX= 5.01
##ORIGIN= Bruker BioSpin GmbH
##OWNER= nmr
$$ //192.168.111.2/nmr_data/nmr/BHA-20250522LPB/2/pdata/1/auditp.txt
##AUDIT TRAIL=  $$ (NUMBER, WHEN, WHO, WHERE, PROCESS, VERSION, WHAT)
(   1,<2025-05-26 01:48:11.534 +0000>,<CZC3078FCM\nmr>,<CZC3078FCM>,<go4>,<TopSpin 4.1.4>,
      <acquisition in progress>)
(   2,<2025-05-26 09:53:36.797 +0800>,<nmr>,<CZC3078FCM>,<proc1d>,<TopSpin 4.1.4>,
      <Start of raw data processing
       efp LB = 1 FT_mod = 6 PKNL = 1 PHC0 = 0 PHC1 = 0 SI = 32K 
       data hash MD5: 32K
       0C BD A9 3C 1C C4 C9 3A 22 AA C5 8A BE DE F5 E7>)
(   3,<2025-05-26 09:53:44.014 +0800>,<nmr>,<CZC3078FCM>,<dataserver>,<TopSpin 4.1.4>,
      <apbk
       data hash MD5: 32K
       D5 C5 C7 C5 FE 8C 8A AA 25 81 44 FC 15 98 4F A7>)
(   4,<2025-05-26 09:53:44.076 +0800>,<nmr>,<CZC3078FCM>,<proc1d>,<TopSpin 4.1.4>,
      <ht 
       data hash MD5: 32K
       D5 C5 C7 C5 FE 8C 8A AA 25 81 44 FC 15 98 4F A7>)
(   5,<2025-05-26 09:54:58.843 +0800>,<nmr>,<CZC3078FCM>,<proc1d>,<TopSpin 4.1.4>,
      <Start of raw data processing
       efp LB = 1 FT_mod = 6 PKNL = 1 PHC0 = -7.177876 PHC1 = -63.30059 SI = 32K 
       data hash MD5: 32K
       E7 F1 DC A7 C4 54 8A B9 F1 05 7C 27 91 35 D9 39>)
(   6,<2025-05-26 09:56:12.143 +0800>,<nmr>,<CZC3078FCM>,<proc1d>,<TopSpin 4.1.4>,
      <Start of raw data processing
       efp LB = 1 FT_mod = 6 PKNL = 1 PHC0 = -7.177876 PHC1 = -63.30059 SI = 32K 
       data hash MD5: 32K
       19 9E 14 5D 0B F7 01 03 45 50 B1 5E D4 8C 58 1E>)
(   7,<2025-05-26 09:57:10.912 +0800>,<nmr>,<CZC3078FCM>,<dirdata>,<TopSpin 4.1.4>,
      <wrpa from 1 2 "BHA-20250522LPB" "D:/nmrdata/nmr"
       data hash MD5: 32K
       19 9E 14 5D 0B F7 01 03 45 50 B1 5E D4 8C 58 1E>)
##END=

$$ hash MD5
$$ DF 4C EF 7F 6A 19 CA 19 2C 8B B4 6E 5E 73 E6 6C
