# Supplementary material for: Biosynthesis of Benzohydroxamic Acid in Streptomyces angustmyceticus
Source: J Nat Prod. 2026 Jun 23;89(7):2133–42. doi: 10.1021/acs.jnatprod.6c00526 (PMC13418202; doi:10.1021/acs.jnatprod.6c00526)
Supplement: Supplementary file 1 [file np6c00526_si_001.zip › BHA-NMR/C/pdata/1/intrng]

P 0

165.39243992195432 164.13609154515257

133.87542460735898 132.59019465867672

132.36636247660286 130.90784309663763

129.77424140032798 126.45286063407053

41.454394589759744 38.35684600557616
