# Supplementary material for: Biosynthesis of Benzohydroxamic Acid in Streptomyces angustmyceticus
Source: J Nat Prod. 2026 Jun 23;89(7):2133–42. doi: 10.1021/acs.jnatprod.6c00526 (PMC13418202; doi:10.1021/acs.jnatprod.6c00526)
Supplement: Supplementary file 1 [file np6c00526_si_001.zip › BHA-NMR/C/scon2]

##TITLE= Parameter file, TopSpin 4.1.4
##JCAMPDX= 5.0
##DATATYPE= Parameter Values
##NPOINTS= 1	$$ modification sequence number
##ORIGIN= Bruker BioSpin GmbH
##OWNER= nmr
$$ 2025-05-26 09:47:13.823 +0800  nmr@CZC3078FCM
$$ D:/nmrdata/nmr/BHA-20250522LPB/2/scon2
$$ process C:\Bruker\TopSpin4.1.4\prog\mod\acqdataserver.exe
##$BLKTR= (0..32)
3 3 3 3 3 3 3 3 3 3 3 3 3 3 3 3 3 3 3 3 3 3 3 3 3 3 3 3 3 3 3 3 3
##$DE1= 4.5
##$DEADC= 0.5
##$DEPA= 4.5
##$DERX= 1.5
##$GRADPRE= (0..1)
10 10
##$HD_BLKTR= (0..32)
1 1 1 1 1 1 1 1 1 1 1 1 1 1 1 1 1 1 1 1 1 1 1 1 1 1 1 1 1 1 1 1 1
##$HD_DE1= 5
##$HD_DEADC= 0
##$HD_DEPA= 2.5
##$HD_DERX= 0
##END=
