# Supplementary material for: Biosynthesis of Benzohydroxamic Acid in Streptomyces angustmyceticus
Source: J Nat Prod. 2026 Jun 23;89(7):2133–42. doi: 10.1021/acs.jnatprod.6c00526 (PMC13418202; doi:10.1021/acs.jnatprod.6c00526)
Supplement: Supplementary file 1 [file np6c00526_si_001.zip › BHA-NMR/C/shimvalues]

# Mon May 26 01:54:11 2025
#$$PROBEIDENTIFIER=Z163739_0881
#$$PROBENAME=PI HR-BBO400S1-BBF/H/D-5.0-Z SP
#$$SHIMID=292722
#
# Active Shim Gradients
#
Z           		-2699           
Z2          		737             
Z3          		1732            
Z4          		-2402           
Z5          		-290            
Z6          		-1108           
Z7          		15003           
Z8          		-5916           
X           		-2500           
XZ          		954             
XZ2         		771             
XZ3         		988             
XZ4         		-206            
XZ5         		-998            
Y           		4159            
YZ          		485             
YZ2         		129             
YZ3         		-672            
YZ4         		414             
YZ5         		70              
XY          		-362            
XYZ         		443             
XYZ2        		696             
XYZ3        		-664            
XYZ4        		282             
XYZ5        		2               
(X2-Y2)     		-2352           
(X2-Y2)Z    		-1009           
(X2-Y2)Z2   		-730            
(X2-Y2)Z3   		1567            
(X2-Y2)Z4   		0               
(X2-Y2)Z5   		-64             
X3          		2595            
X3Z         		-79             
Y3          		695             
Y3Z         		-333            
#
# Lock Parameter
#
FIELD		2952.980
LOCKPHASE		  34.900
LOCKPOWER		 -19.000
LOCKGAIN		 104.764
LOCKDC		 -75.000
LOCKSHIFT		   2.490
LOOPGAIN		   5.000
LOOPTIME		   0.250
LOOPFILTER		 500.000
#
IEEE64_VERSION_CODE 1
#
# Shim currents 
#
SHIM_SETTING [ 1]      671.69974623
SHIM_SETTING [ 2]     3440.94552451
SHIM_SETTING [ 3]    -7462.22818030
SHIM_SETTING [ 4]    -3095.59809387
SHIM_SETTING [ 5]     -786.02763982
SHIM_SETTING [ 6]     4333.06817765
SHIM_SETTING [ 7]     6978.52630270
SHIM_SETTING [ 8]   -24388.74819393
SHIM_SETTING [ 9]     2574.62747875
SHIM_SETTING [10]    -5447.44202312
SHIM_SETTING [11]        0.00000000
SHIM_SETTING [12]     1028.08500000
SHIM_SETTING [13]      362.14100000
SHIM_SETTING [14]     1296.79300067
SHIM_SETTING [15]     -110.12699705
SHIM_SETTING [16]    -3112.32500278
SHIM_SETTING [17]    -3544.67100474
SHIM_SETTING [18]    -2038.29700351
SHIM_SETTING [19]    -1706.69999999
SHIM_SETTING [20]    -1445.48400042
SHIM_SETTING [21]    -2122.22000195
SHIM_SETTING [22]    -2380.87800593
SHIM_SETTING [23]    -3541.64299807
SHIM_SETTING [24]      -93.40800005
SHIM_SETTING [25]      547.69399672
SHIM_SETTING [26]    -2006.85000353
SHIM_SETTING [27]     1220.00200063
SHIM_SETTING [28]     4039.46699856
SHIM_SETTING [29]     -682.76000066
SHIM_SETTING [30]      443.18899941
SHIM_SETTING [31]     4581.08000795
SHIM_SETTING [32]     4235.92500303
SHIM_SETTING [33]      545.99799816
SHIM_SETTING [34]      640.21099986
SHIM_SETTING [35]     -419.98700063
SHIM_SETTING [36]    -1886.46499975
SHIM_SETTING [37]     2566.95400151
SHIM_SETTING [38]     1929.69299871
SHIM_SETTING [39]     2741.79400600
SHIM_SETTING [40]        0.00000000
