# Supplementary material for: Biosynthesis of Benzohydroxamic Acid in Streptomyces angustmyceticus
Source: J Nat Prod. 2026 Jun 23;89(7):2133–42. doi: 10.1021/acs.jnatprod.6c00526 (PMC13418202; doi:10.1021/acs.jnatprod.6c00526)
Supplement: Supplementary file 1 [file np6c00526_si_001.zip › BHA-NMR/C/vtc_pid_settings]

VTC_REG_PID_SET_CH1=\
<pid_settings type="probehead">
   <standard_pid proportional="1.054" integral="222.705" differential="37.117" />
   <temperature selftune="298.000" min="248.000" max="348.000" />
   <vta type="50" sensor="1" connected_sensors="1" />
   <gasflow selftune="400.000" min="350.000" max="450.000" />
   <pics checksum="" name=" PI HR-BBO400S1-BBF/H/D-5.0-Z SP" />
   <checksum value="FC3F7062" />
</pid_settings>
