# Supplementary material for: Biosynthesis of Benzohydroxamic Acid in Streptomyces angustmyceticus
Source: J Nat Prod. 2026 Jun 23;89(7):2133–42. doi: 10.1021/acs.jnatprod.6c00526 (PMC13418202; doi:10.1021/acs.jnatprod.6c00526)
Supplement: Supplementary file 1 [file np6c00526_si_001.zip › BHA-NMR/H/audita.txt]

##TITLE= Audit trail, TopSpin 4.1.4
##JCAMPDX= 5.01
##ORIGIN= Bruker BioSpin GmbH
##OWNER= nmr
$$ //192.168.111.2/nmr_data/nmr/BHA-20250522LPB/1/audita.txt
##AUDIT TRAIL=  $$ (NUMBER, WHEN, WHO, WHERE, PROCESS, VERSION, WHAT)
(   1,<2025-05-26 01:45:19.982 +0000>,<CZC3078FCM\nmr>,<CZC3078FCM>,<go4>,<TopSpin 4.1.4>,
      <acquisition in progress>)
$$ D:/nmrdata/nmr/BHA-20250522LPB/1/audita.txt
(   2,<2025-05-26 01:46:54.009 +0000>,<CZC3078FCM\nmr>,<CZC3078FCM>,<go4>,<TopSpin 4.1.4>,
      <created by zg on 'Avance NEO 400' (CZC3078FCM) by user 'CZC3078FCM\nmr'
       on data set with UUID '14ce3fb6-39d3-11f0-901b-0030d6368983'
       started at 2025-05-26 01:45:20.025 +0000, POWCHK enabled, PULCHK disabled,
       completed at 2025-05-26 01:46:54.007 +0000
       configuration hash MD5:
       24 83 5D A5 A4 35 93 E4 34 17 D5 0D B3 36 6D ED
       double data hash MD5: 64K
       3A 49 7B 03 2D 7C FD 06 CC 9F 37 B1 C2 78 D2 7D>)
(   3,<2025-05-26 09:45:56.808 +0800>,<nmr>,<CZC3078FCM>,<xwish3>,<TopSpin 4.1.4>,
      <ICON-NMR User ID: nmr
       double data hash MD5: 64K
       3A 49 7B 03 2D 7C FD 06 CC 9F 37 B1 C2 78 D2 7D>)
(   4,<2025-05-26 09:45:57.230 +0800>,<nmr>,<CZC3078FCM>,<dirdata>,<TopSpin 4.1.4>,
      <wrpa from 1 1 "BHA-20250522LPB" "D:/nmrdata/nmr"
       double data hash MD5: 64K
       3A 49 7B 03 2D 7C FD 06 CC 9F 37 B1 C2 78 D2 7D>)
##END=

$$ hash MD5
$$ 5A 84 A3 1F DA 35 44 18 6E 77 F0 07 16 3C 12 A7
