# Supplementary material for: Biosynthesis of Benzohydroxamic Acid in Streptomyces angustmyceticus
Source: J Nat Prod. 2026 Jun 23;89(7):2133–42. doi: 10.1021/acs.jnatprod.6c00526 (PMC13418202; doi:10.1021/acs.jnatprod.6c00526)
Supplement: Supplementary file 1 [file np6c00526_si_001.zip › BHA-NMR/H/pdata/1/auditp.txt]

##TITLE= Audit trail, TopSpin 4.1.4
##JCAMPDX= 5.01
##ORIGIN= Bruker BioSpin GmbH
##OWNER= nmr
$$ //192.168.111.2/nmr_data/nmr/BHA-20250522LPB/1/pdata/1/auditp.txt
##AUDIT TRAIL=  $$ (NUMBER, WHEN, WHO, WHERE, PROCESS, VERSION, WHAT)
(   1,<2025-05-26 09:45:57.293 +0800>,<nmr>,<CZC3078FCM>,<dirdata>,<TopSpin 4.1.4>,
      <wrpa from 1 1 "BHA-20250522LPB" "D:/nmrdata/nmr">)
$$ C:/Users/SZTU/Desktop/Data/LPB/20250526/BHA-20250522LPB/1/pdata/1/auditp.txt
(   2,<2025-05-26 10:39:33.791 +0800>,<SZTU>,<DESKTOP-06SOVP8>,<proc1d>,<TopSpin 4.1.4>,
      <Start of raw data processing
       em LB = 0.3 SI = 64K 
       data hash MD5: 64K
       DC 96 EA 83 4F FC FB 20 91 4B AA F1 B7 D6 8D 5C>)
(   3,<2025-05-26 10:39:33.891 +0800>,<SZTU>,<DESKTOP-06SOVP8>,<proc1d>,<TopSpin 4.1.4>,
      <ft FT_mod = 6 PKNL = 1 SI = 64K 
       data hash MD5: 64K
       CB 1C 8F 62 F8 B0 A4 73 32 56 7A 15 19 69 DD A4>)
(   4,<2025-05-26 10:39:34.126 +0800>,<SZTU>,<DESKTOP-06SOVP8>,<proc1d>,<TopSpin 4.1.4>,
      <apk 
       data hash MD5: 64K
       48 20 CE 6F 92 25 11 F0 4B F1 08 2E 2C 09 A3 75>)
(   5,<2025-05-26 10:39:34.235 +0800>,<SZTU>,<DESKTOP-06SOVP8>,<proc1d>,<TopSpin 4.1.4>,
      <abs n ABSG = 5 
       data hash MD5: 64K
       4A AE 34 C7 6F AA 0C 7E 7F 6C 3D 98 86 AC 9B 86>)
##END=

$$ hash MD5
$$ 69 80 20 8F BF 5F 94 09 E2 F6 EA A7 80 12 BE 4E
