# Supplementary material for: Biosynthesis of Benzohydroxamic Acid in Streptomyces angustmyceticus
Source: J Nat Prod. 2026 Jun 23;89(7):2133–42. doi: 10.1021/acs.jnatprod.6c00526 (PMC13418202; doi:10.1021/acs.jnatprod.6c00526)
Supplement: Supplementary file 1 [file np6c00526_si_001.zip › BHA-NMR/H/pdata/1/outd]

##TITLE= Parameter file, TopSpin 4.1.4
##JCAMPDX= 5.0
##DATATYPE= Parameter Values
##NPOINTS= 1	$$ modification sequence number
##ORIGIN= Bruker BioSpin GmbH
##OWNER= nmr
$$ 2025-05-26 09:45:57.246 +0800  nmr@CZC3078FCM
$$ //192.168.111.2/nmr_data/nmr/BHA-20250522LPB/1/pdata/1/outd
$$ process C:\Bruker\TopSpin4.1.4\prog\mod\dirdata.exe
##$CURPLOT= <>
##$CURPRIN= <$>
##$DFORMAT= <normdp>
##$LAYOUT= <+/1D_H.xwp>
##$LFORMAT= <normlp>
##$PFORMAT= <normpl>
##END=
