# Supplementary material for: Biosynthesis of Benzohydroxamic Acid in Streptomyces angustmyceticus
Source: J Nat Prod. 2026 Jun 23;89(7):2133–42. doi: 10.1021/acs.jnatprod.6c00526 (PMC13418202; doi:10.1021/acs.jnatprod.6c00526)
Supplement: Supplementary file 1 [file np6c00526_si_001.zip › BHA-NMR/H/specpar]

##TITLE= Parameter file, TopSpin 4.1.4
##JCAMPDX= 5.0
##DATATYPE= Parameter Values
##NPOINTS= 3	$$ modification sequence number
##ORIGIN= Bruker BioSpin GmbH
##OWNER= nmr
$$ 2025-05-26 09:44:22.389 +0800  nmr@CZC3078FCM
$$ D:/nmrdata/nmr/BHA-20250522LPB/1//specpar
$$ process C:\Bruker\TopSpin4.1.4\prog\mod\acqdataserver.exe
##$ANCIEN= (0..7)
0 0 0 0 0 0 0 0
##$BF1= 100.13
##$BF2= 100.13
##$BF3= 100.13
##$DEC= 1
##$DECB= 1
##$DEF19F= yes
##$DEFRSEL= yes
##$HPMOD= (0..32)
0 0 0 0 0 0 0 0 0 0 0 0 0 0 0 0 0 0 0 0 0 0 0 0 0 0 0 0 0 0 0 0 0
##$HPPRECH= (0..32)
-1 -1 -1 -1 -1 -1 -1 -1 -1 -1 -1 -1 -1 -1 -1 -1 -1 -1 -1 -1 -1 -1 -1 -1
-1 -1 -1 -1 -1 -1 -1 -1 -1
##$HPSELECT= yes
##$LOCSW19F= -1
##$LOCSW2H= -1
##$NUC1= 1
##$NUC2= 0
##$NUC3= 0
##$NUC4= 0
##$NUC5= 0
##$NUC6= 0
##$NUC7= 0
##$NUC8= 0
##$NUCARR= (0..123)
400.17 400.17 61.428531474772 426.8372247558 304.8454082592 58.8893613462
155.5212564554 56.2311400816 42.9928962186 128.3904387558 100.622826534
28.9175527394 40.5488739504 54.2488739774 376.5360038192 31.5906043032
105.85256823 24.49694678 104.2717326608 79.5025222184 161.9917852614 30.7170492
39.2082924458 32.636764733 18.6734248346 23.2179354306 10.249574219 26.9315570498
97.2082839704 22.5597198078 22.5657343634 39.8981855258 105.2565070116
22.6195932432 99.1990136706 12.9566162226 94.9486320258 35.7593952872 106.1069683046
113.6630582786 25.0378485646 96.0462183018 122.0386603968 13.959190136
68.5195644438 76.3184735726 20.8797581274 100.258511766 108.0719830806
15.39694092 38.6361854036 130.9374407718 17.3426554974 19.6091223366 37.2009957066
97.946289489 26.0787827742 26.626091282 90.0715681542 18.4284327572 20.6542503268
12.7512049594 18.31217937 16.1981572918 18.6220430066 84.897986316 88.810428398
87.500191784 87.6877674698 130.9306178738 142.5896108408 149.2259220744
95.7629899814 51.8588986694 104.7234565614 126.2527106078 80.0639567262
111.2880213162 32.9896986662 52.4868654414 39.7547165774 44.4706039776
52.79963031 56.5265775902 122.532054 21.809265 13.445712 16.687089 13.765848
99.482262 43.938666 12.285219 16.126851 96.200868 13.765848 19.288194 85.396278
11.524896 33.174093 70.0269728202 19.2921957 45.6353868 32.5378227 16.0348119
10.0722789 47.97878232 16.6726308584 90.13669182 91.04507772 9.13320396320003
31.07480118 6.8749206 7.4871807 86.0236805328 6.9189393 71.6737363974 26.4575716916
228.58990944 230.8334145246 83.7179610188 64.3044697896 7.36873038 14.525445
100
##$NUCOFFS= (0..127)
<1H> <2H> <13C> <14N> <15N> <19F> <31P> <> <> <> <> <> <> <> <> <> <> <>
<> <> <> <> <> <> <> <> <> <> <> <> <> <> <> <> <> <> <> <> <> <> <> <>
<> <> <> <> <> <> <> <> <> <> <> <> <> <> <> <> <> <> <> <> <> <> <> <>
<> <> <> <> <> <> <> <> <> <> <> <> <> <> <> <> <> <> <> <> <> <> <> <>
<> <> <> <> <> <> <> <> <> <> <> <> <> <> <> <> <> <> <> <> <> <> <> <>
<> <> <> <> <> <> <> <> <> <> <> <> <> <>
##$OBS= 1
##$OFFS= (0..127)
0 0 0 0 0 0 0 0 0 0 0 0 0 0 0 0 0 0 0 0 0 0 0 0 0 0 0 0 0 0 0 0 0 0 0 0
0 0 0 0 0 0 0 0 0 0 0 0 0 0 0 0 0 0 0 0 0 0 0 0 0 0 0 0 0 0 0 0 0 0 0 0
0 0 0 0 0 0 0 0 0 0 0 0 0 0 0 0 0 0 0 0 0 0 0 0 0 0 0 0 0 0 0 0 0 0 0 0
0 0 0 0 0 0 0 0 0 0 0 0 0 0 0 0 0 0 0 0
##$OFFSF= (0..7)
0 0 0 0 0 0 0 0
##$OFFSH= (0..7)
0 0 0 0 0 0 0 0
##$OFFSX= (0..7)
0 0 0 0 0 0 0 0
##$OFFSXAS= (0..7)
0 0 0 0 0 0 0 0
##$OFSF1= 0
##$OFSF2= 0
##$OFSH1= 0
##$OFSH2= 0
##$OFSH3= 0
##$OFSX1= 0
##$OFSX2= 0
##$OFSY= 0
##$PACOIL= (0..32)
0 0 0 0 0 0 0 0 0 0 0 0 0 0 0 0 0 0 0 0 0 0 0 0 0 0 0 0 0 0 0 0 0
##$PRECHAN= (0..32)
-1 0 1 2 -1 -1 -1 -1 -1 -1 -1 -1 -1 -1 -1 -1 -1 -1 -1 -1 -1 -1 -1 -1 -1
-1 -1 -1 -1 -1 -1 -1 -1
##$RECPRE= (0..25)
-1 0 1 -1 -1 -1 -1 -1 -1 -1 -1 -1 -1 -1 -1 -1 -1 -1 -1 -1 -1 -1 -1 -1 -1
-1
##$RECPRFX= (0..32)
1 1 0 0 0 0 0 0 0 0 0 0 0 0 0 0 0 0 0 0 0 0 0 0 0 0 0 0 0 0 0 0 0
##$RECSEL= (0..24)
0 1 2 3 4 5 6 7 8 9 10 11 12 13 14 15 16 17 18 19 20 21 22 23 24
##$SELREC= (0..24)
0 0 0 0 0 0 0 0 0 0 0 0 0 0 0 0 0 0 0 0 0 0 0 0 0
##$SFO1= 400.17
##$SFO2= 400.17
##$SFO3= 400.172471123504
##$SFO4= 400.172471123504
##$SFO5= 400.172471123504
##$SFO6= 400.172471123504
##$SFO7= 400.172471123504
##$SFO8= 400.172471123504
##$TY= (0..123)
0 0 0 0 0 0 0 0 0 0 0 0 0 0 0 0 0 0 0 0 0 0 0 0 0 0 0 0 0 0 0 0 0 0 0 0
0 0 0 0 0 0 0 0 0 0 0 0 0 0 0 0 0 0 0 0 0 0 0 0 0 0 0 0 0 0 0 0 0 0 0 0
0 0 0 0 0 0 0 0 0 0 0 0 0 0 0 0 0 0 0 0 0 0 0 0 0 0 0 0 0 0 0 0 0 0 0 0
0 0 0 0 0 0 0 0 0 0 0 0 0 0 0 0
##END=
