# Supplementary material for: Biosynthesis of Benzohydroxamic Acid in Streptomyces angustmyceticus
Source: J Nat Prod. 2026 Jun 23;89(7):2133–42. doi: 10.1021/acs.jnatprod.6c00526 (PMC13418202; doi:10.1021/acs.jnatprod.6c00526)
Supplement: Supplementary file 1 [file np6c00526_si_001.zip › BHA-NMR/H/topshimreport]

New TopShim run:

version = topshim 2.2.0
date = 2025-05-26
time = 09:42:20.758
command = topshim 

FINE SHIMMING

Parameters:

probe = Z163739_0881
solvent = DMSO
shim nucleus = 2H
nucleus optimised for = 1H
o1p (from lock) = 2.49 ppm

Results:


1D Shimming:
Iteration 1: FWHM Before= 9.6 Hz, Target= 0.3 Hz, After= 0.3 Hz
Iteration 2: FWHM Before= 0.3 Hz, Target= 0.2 Hz, After= 0.2 Hz
Iteration 3: FWHM Before= 0.2 Hz, Target= 2.5 Hz, After= 2.9 Hz
Iteration 4: FWHM Before= 2.9 Hz, Target= 0.3 Hz, After= 3.7 Hz
Iteration 5: FWHM Before= 3.7 Hz, Target= 0.2 Hz, After= 2.6 Hz
Iteration 6: FWHM Before= 2.6 Hz, Target= 0.2 Hz, After= 0.2 Hz
Iteration 7: FWHM Before= 0.2 Hz, Target= 0.1 Hz, After= 0.2 Hz
Iteration 8: FWHM Before= 0.2 Hz, Target= 0.1 Hz, After= 0.2 Hz
Iteration 9: FWHM Before= 0.2 Hz, Target= 0.2 Hz, After= 0.3 Hz
Iteration 10: FWHM Before= 0.3 Hz, Target= 0.1 Hz, After= 0.2 Hz
Iteration 11: FWHM Before= 0.2 Hz, Target= 0.2 Hz, After= 0.2 Hz
Iteration 12: FWHM Before= 0.2 Hz, Target= 0.2 Hz
Shim succeeded

Lineshape quality factor (1D shimming, non-spinning) = 0.258

shim changes: 
Z	+663
Z2	+167
Z3	+361
Z4	-2938
Z5	-1288
Z6	+18982
Z7	+15003
Z8	-5916

duration = 1 min 51 sec
completed successfully
finished Mon May 26 09:44:10 2025


========================================================================
