# Supplementary material for: Biosynthesis of Benzohydroxamic Acid in Streptomyces angustmyceticus
Source: J Nat Prod. 2026 Jun 23;89(7):2133–42. doi: 10.1021/acs.jnatprod.6c00526 (PMC13418202; doi:10.1021/acs.jnatprod.6c00526)
Supplement: Supplementary file 2 [file np6c00526_si_002.zip]

Archive with 4 entries (3 files):
- Genebank/
- Genebank/SaAmOx-AS.gb
- Genebank/SaAmOx.gb
- Genebank/SaHAT.gb
