# Supplementary material for: Biosynthesis of Benzohydroxamic Acid in Streptomyces angustmyceticus
Source: J Nat Prod. 2026 Jun 23;89(7):2133–42. doi: 10.1021/acs.jnatprod.6c00526 (PMC13418202; doi:10.1021/acs.jnatprod.6c00526)
Supplement: Supplementary file 2 [file np6c00526_si_002.zip › Genebank/SaAmOx-AS.gb]

LOCUS       SaAmOx-AS                501 bp    DNA     linear   UNA 19-MAY-2026
DEFINITION  Streptomyces angustmyceticus strain CQUSa03 plasmid p1, complete
            sequence.
ACCESSION   NZ_CP104318
VERSION     NZ_CP104318.1
KEYWORDS    .
SOURCE      Streptomyces angustmyceticus
  ORGANISM  Streptomyces angustmyceticus
            Bacteria; Bacillati; Actinomycetota; Actinomycetes;
            Kitasatosporales; Streptomycetaceae; Streptomyces.
COMMENT     ##Genome-Assembly-Data-START##
            Sequencing Technology  :: Oxford Nanopore
            Genome Representation  :: Full
            Expected Final Version :: Yes
            Genome Coverage        :: 32.0x
            Assembly Method        :: GS De Novo Assembler v. AUG-2020
            ##Genome-Assembly-Data-END##
            ##Genome-Annotation-Data-START##
            CDSs (total)                      :: 6,886
            Annotation Pipeline               :: NCBI Prokaryotic Genome
                                                 Annotation Pipeline (PGAP)
            CDSs (with protein)               :: 6,740
            Annotation Name                   :: GCF_025252265.1-RS_2025_12_03
            Annotation Provider               :: NCBI RefSeq
            Genes (total)                     :: 6,978
            Annotation Date                   :: 12/03/2025 19:05:58
            tRNAs                             :: 68
            Pseudo Genes (incomplete)         :: 97 of 147
            Features Annotated                :: Gene; CDS; rRNA; tRNA; ncRNA
            rRNAs                             :: 7, 7, 7 (5S, 16S, 23S)
            Genes (RNA)                       :: 92
            ncRNAs                            :: 3
            Pseudo Genes (multiple problems)  :: 23 of 147
            Annotation Software revision      :: 6.10
            CRISPR Arrays                     :: 2
            Pseudo Genes (total)              :: 147
            Pseudo Genes (frameshifted)       :: 66 of 147
            Pseudo Genes (internal stop)      :: 7 of 147
            Annotation Method                 :: Best-placed reference protein
                                                 set; GeneMarkS-2+
            Genes (coding)                    :: 6,740
            complete rRNAs                    :: 7, 7, 7 (5S, 16S, 23S)
            Pseudo Genes (ambiguous residues) :: 0 of 147
            CDSs (without protein)            :: 146
            ##Genome-Annotation-Data-END##
FEATURES             Location/Qualifiers
     source          complement(<1..>501)
                     /organism="Streptomyces angustmyceticus"
                     /mol_type="genomic DNA"
                     /strain="CQUSa03"
                     /isolation_source="soil"
                     /db_xref="taxon:285578"
                     /plasmid="p1"
                     /geo_loc_name="China: Chongqing"
                     /collection_date="2020-05-05"
                     /Source_Sequence="referenceToDocument:
                     urn:local:.:3g-kmv51bs@2.0#0:[395428,394927)#1B709201B46A7
                     6DB46BDB2A6491030EA label: NZ_CP104318: 395429->394929"
                     /label="source Streptomyces angustmyceticus"
     gene            1..501
                     /locus_tag="NW605_RS34135"
                     /Source_Sequence="referenceToDocument:
                     urn:local:.:3g-kmv51bs@2.0#0:[395428,394927)#1B709201B46A7
                     6DB46BDB2A6491030EA label: NZ_CP104318: 395429->394929"
                     /label="gene"
     CDS             1..501
                     /locus_tag="NW605_RS34135"
                     /inference="COORDINATES: ab initio
                     prediction:GeneMarkS-2+"
                     /note="Derived by automated computational analysis using
                     gene prediction method: GeneMarkS-2+."
                     /codon_start=1
                     /transl_table=11
                     /product="hypothetical protein"
                     /protein_id="WP_260640087.1"
                     /translation="MINDYILALLSVPPADAMEFADGQPALWMDNLRKWLDRAAELDH
                     SFRFDAPVPDQDNRRLRLTTRLPLASTTDFVFHTSAGFDGPGPSWTGPADCDLVVHFL
                     CMTDRPAAPQSPPREDPCTPWAGREGLLVVEPRWAAAVLMAHEAPLFWGASAREESKS
                     LLDSLR"
                     /Source_Sequence="referenceToDocument:
                     urn:local:.:3g-kmv51bs@2.0#0:[395428,394927)#1B709201B46A7
                     6DB46BDB2A6491030EA label: NZ_CP104318: 395429->394929"
                     /label="hypothetical protein CDS"
ORIGIN      
        1 gtgatcaacg actacatact cgccctactg tccgtacccc ccgcggacgc catggagttc
       61 gccgacggac agccggcgct gtggatggac aacctgcgca agtggctcga ccgcgcggcc
      121 gaactcgacc acagcttccg cttcgacgca cccgtaccgg accaggacaa ccgacggctc
      181 cgcctgacga cccgtctgcc cctcgcgtcc acgacggact tcgtgttcca cacgtcggcc
      241 ggcttcgacg ggcccggtcc ctcgtggacc ggtccggcgg attgtgacct tgtggtccac
      301 ttcctgtgca tgacggaccg gcccgccgcg ccgcagtccc cgccgcggga ggacccctgc
      361 acgccgtggg ccggtcgcga gggcctcctc gtcgtggagc cccggtgggc ggcagccgtg
      421 ctcatggcgc atgaggcccc gttgttctgg ggtgcttcgg cgcgcgagga gagcaaatcg
      481 ctgctggaca gcctgcgtta g
//
