# Supplementary material for: Biosynthesis of Benzohydroxamic Acid in Streptomyces angustmyceticus
Source: J Nat Prod. 2026 Jun 23;89(7):2133–42. doi: 10.1021/acs.jnatprod.6c00526 (PMC13418202; doi:10.1021/acs.jnatprod.6c00526)
Supplement: Supplementary file 2 [file np6c00526_si_002.zip › Genebank/SaAmOx.gb]

LOCUS       SaAmOx                   942 bp    DNA     linear   UNA 19-MAY-2026
DEFINITION  Streptomyces angustmyceticus strain CQUSa03 plasmid p1, complete
            sequence.
ACCESSION   NZ_CP104318
VERSION     NZ_CP104318.1
KEYWORDS    .
SOURCE      Streptomyces angustmyceticus
  ORGANISM  Streptomyces angustmyceticus
            Bacteria; Bacillati; Actinomycetota; Actinomycetes;
            Kitasatosporales; Streptomycetaceae; Streptomyces.
COMMENT     ##Genome-Assembly-Data-START##
            Sequencing Technology  :: Oxford Nanopore
            Genome Representation  :: Full
            Expected Final Version :: Yes
            Genome Coverage        :: 32.0x
            Assembly Method        :: GS De Novo Assembler v. AUG-2020
            ##Genome-Assembly-Data-END##
            ##Genome-Annotation-Data-START##
            CDSs (total)                      :: 6,886
            Annotation Pipeline               :: NCBI Prokaryotic Genome
                                                 Annotation Pipeline (PGAP)
            CDSs (with protein)               :: 6,740
            Annotation Name                   :: GCF_025252265.1-RS_2025_12_03
            Annotation Provider               :: NCBI RefSeq
            Genes (total)                     :: 6,978
            Annotation Date                   :: 12/03/2025 19:05:58
            tRNAs                             :: 68
            Pseudo Genes (incomplete)         :: 97 of 147
            Features Annotated                :: Gene; CDS; rRNA; tRNA; ncRNA
            rRNAs                             :: 7, 7, 7 (5S, 16S, 23S)
            Genes (RNA)                       :: 92
            ncRNAs                            :: 3
            Pseudo Genes (multiple problems)  :: 23 of 147
            Annotation Software revision      :: 6.10
            CRISPR Arrays                     :: 2
            Pseudo Genes (total)              :: 147
            Pseudo Genes (frameshifted)       :: 66 of 147
            Pseudo Genes (internal stop)      :: 7 of 147
            Annotation Method                 :: Best-placed reference protein
                                                 set; GeneMarkS-2+
            Genes (coding)                    :: 6,740
            complete rRNAs                    :: 7, 7, 7 (5S, 16S, 23S)
            Pseudo Genes (ambiguous residues) :: 0 of 147
            CDSs (without protein)            :: 146
            ##Genome-Annotation-Data-END##
FEATURES             Location/Qualifiers
     source          complement(<1..>942)
                     /organism="Streptomyces angustmyceticus"
                     /mol_type="genomic DNA"
                     /strain="CQUSa03"
                     /isolation_source="soil"
                     /db_xref="taxon:285578"
                     /plasmid="p1"
                     /geo_loc_name="China: Chongqing"
                     /collection_date="2020-05-05"
                     /Source_Sequence="referenceToDocument:
                     urn:local:.:33-kmv4tes@2.0#0:[396461,395519)#3BCCA4E3FD87B
                     35E8530CF0CDF8C71E9 label: NZ_CP104318: 396462->395521"
                     /label="source Streptomyces angustmyceticus"
     gene            1..942
                     /locus_tag="NW605_RS34140"
                     /Source_Sequence="referenceToDocument:
                     urn:local:.:33-kmv4tes@2.0#0:[396461,395519)#3BCCA4E3FD87B
                     35E8530CF0CDF8C71E9 label: NZ_CP104318: 396462->395521"
                     /label="gene"
     CDS             1..942
                     /locus_tag="NW605_RS34140"
                     /inference="COORDINATES: protein motif:HMM:NF023015.6"
                     /note="Derived by automated computational analysis using
                     gene prediction method: Protein Homology."
                     /codon_start=1
                     /transl_table=11
                     /product="diiron oxygenase"
                     /protein_id="WP_313772112.1"
                     /translation="MNRTEESGYRSLFKQWDSRSWVRSKPRRKGTFASGLHYFSPDLC
                     PLLAHPEVRAAPAQVREEILVHSLYVYLEFTVQLELGPVNETCLLLHSPDFCPWLPAA
                     MKEDLLRIYTDEAAHAEMSHTLLATVRDHTGVEPVLHRPYFLQELSRLYAAELPVYRP
                     LVKLFFSIVSETLITGSLTKLPKDPSVQQAVRELAADHATDEGLHHAYFRRLFKSLWP
                     KMPAPLQTKIGALLPEIILAFLRPDEAAMTRMLAGYPDIFDDPARVVAETVELPRVRG
                     SLVDNAAPTLRMLAQEGVFSDPVISAAFDKHGLRQHA"
                     /Source_Sequence="referenceToDocument:
                     urn:local:.:33-kmv4tes@2.0#0:[396461,395519)#3BCCA4E3FD87B
                     35E8530CF0CDF8C71E9 label: NZ_CP104318: 396462->395521"
                     /label="diiron oxygenase CDS"
ORIGIN      
        1 gtgaaccgaa cagaagaatc cggctaccgc tcactgttca aacagtggga cagccggtcc
       61 tgggtgcgat cgaaaccgcg caggaaggga acgttcgcga gcgggttgca ctacttttcc
      121 cctgacctgt gcccgctgct cgcccacccc gaggtacggg cagccccggc acaggtccgg
      181 gaggagatcc tggtgcactc cctctacgtg tacctagagt tcaccgttca gctggaactg
      241 gggccggtga acgagacctg cctcctgctg cactcaccgg acttctgccc gtggctgccc
      301 gcggcgatga aggaagacct cctgcgcatc tacaccgacg aggcggcgca cgcggagatg
      361 tcgcacaccc tgctggccac ggtccgggac cacaccggtg tggaaccggt tctccaccgg
      421 ccgtacttcc tgcaggagct ctcccgtctg tacgcggcgg aacttccggt gtaccggccc
      481 ctggtgaagc tgttcttctc catcgtgtcc gagacgctga tcaccggaag cctgaccaag
      541 ctgccgaagg atccctcggt gcagcaggcg gtacgggaac tggccgccga ccacgcgacg
      601 gacgagggcc tgcaccacgc ctacttccgg cggctgttca agtcgctgtg gccgaagatg
      661 ccggccccgc tccagaccaa gatcggagcc ctgctgcccg agatcatcct ggcgttcctg
      721 cggccggacg aagccgcgat gacccgcatg ctcgccggct accccgacat cttcgatgat
      781 ccggcgcgcg tggtggccga gaccgtggag ctgccgcggg tccgcggaag cctggtcgac
      841 aacgcggccc ccacactgag aatgctggcc caggaagggg tgttctccga cccggtgatc
      901 tccgcagcgt tcgacaagca cggtctgcgc cagcacgcat ga
//
