# Supplementary material for: Biosynthesis of Benzohydroxamic Acid in Streptomyces angustmyceticus
Source: J Nat Prod. 2026 Jun 23;89(7):2133–42. doi: 10.1021/acs.jnatprod.6c00526 (PMC13418202; doi:10.1021/acs.jnatprod.6c00526)
Supplement: Supplementary file 2 [file np6c00526_si_002.zip › Genebank/SaHAT.gb]

LOCUS       SaHAT                   1884 bp    DNA     linear   UNA 19-MAY-2026
DEFINITION  Streptomyces angustmyceticus strain NPDC001208
            NPDC001208_298_A9.ctg-0005, whole genome shotgun sequence.
ACCESSION   NZ_JBSFJJ010000005
VERSION     NZ_JBSFJJ010000005.1
KEYWORDS    .
SOURCE      Streptomyces angustmyceticus
  ORGANISM  Streptomyces angustmyceticus
            Bacteria; Bacillati; Actinomycetota; Actinomycetes;
            Kitasatosporales; Streptomycetaceae; Streptomyces.
COMMENT     ##Genome-Annotation-Data-START##
            CDSs (with protein)               :: 7,053
            Annotation Name                   :: GCF_053597995.1-RS_2025_11_23
            Genes (total)                     :: 7,256
            tRNAs                             :: 76
            Pseudo Genes (incomplete)         :: 102 of 115
            ncRNAs                            :: 3
            CRISPR Arrays                     :: 3
            Pseudo Genes (internal stop)      :: 3 of 115
            CDSs (without protein)            :: 115
            CDSs (total)                      :: 7,168
            Annotation Pipeline               :: NCBI Prokaryotic Genome
                                                 Annotation Pipeline (PGAP)
            Annotation Provider               :: NCBI RefSeq
            Annotation Date                   :: 11/23/2025 14:57:49
            Features Annotated                :: Gene; CDS; rRNA; tRNA; ncRNA
            rRNAs                             :: 6, 1, 2 (5S, 16S, 23S)
            partial rRNAs                     :: 5, 2 (5S, 23S)
            Genes (RNA)                       :: 88
            Pseudo Genes (multiple problems)  :: 19 of 115
            Annotation Software revision      :: 6.10
            Pseudo Genes (total)              :: 115
            Pseudo Genes (frameshifted)       :: 30 of 115
            Annotation Method                 :: Best-placed reference protein
                                                 set; GeneMarkS-2+
            Genes (coding)                    :: 7,053
            complete rRNAs                    :: 1, 1 (5S, 16S)
            Pseudo Genes (ambiguous residues) :: 0 of 115
            ##Genome-Annotation-Data-END##
            ##Genome-Assembly-Data-START##
            Sequencing Technology  :: Illumina NovaSeq
            Assembly Date          :: NOV-2022
            Genome Representation  :: Full
            Expected Final Version :: Yes
            Genome Coverage        :: 133.5291151644018x
            Assembly Method        :: SPAdes v. 3.14.1
            ##Genome-Assembly-Data-END##
FEATURES             Location/Qualifiers
     source          complement(<1..>1884)
                     /organism="Streptomyces angustmyceticus"
                     /mol_type="genomic DNA"
                     /submitter_seqid="NPDC001208_298_A9.ctg-0005"
                     /strain="NPDC001208"
                     /db_xref="taxon:285578"
                     /geo_loc_name="China"
                     /Source_Sequence="referenceToDocument:
                     urn:local:.:3t-kmv5ea4@2.0#0:[367812,365928)#015BCCDED41F0
                     AEA1EB5C41E33A5E814 label: NZ_JBSFJJ010000005:
                     367813->365930"
                     /label="source Streptomyces angustmyceticus"
     gene            1..1884
                     /gene="asnB"
                     /locus_tag="ACWDBF_RS11510"
                     /old_locus_tag="ACWDBF_11510"
                     /Source_Sequence="referenceToDocument:
                     urn:local:.:3t-kmv5ea4@2.0#0:[367812,365928)#015BCCDED41F0
                     AEA1EB5C41E33A5E814 label: NZ_JBSFJJ010000005:
                     367813->365930"
                     /label="asnB gene"
     CDS             1..1884
                     /gene="asnB"
                     /locus_tag="ACWDBF_RS11510"
                     /old_locus_tag="ACWDBF_11510"
                     /EC_number="6.3.5.4"
                     /inference="COORDINATES: similar to AA
                     sequence:RefSeq:WP_004951578.1"
                     /GO_function="GO:0004066 - asparagine synthase
                     (glutamine-hydrolyzing) activity [Evidence IEA]"
                     /GO_process="GO:0006529 - asparagine biosynthetic process
                     [Evidence IEA]"
                     /note="Derived by automated computational analysis using
                     gene prediction method: Protein Homology."
                     /codon_start=1
                     /transl_table=11
                     /product="asparagine synthase (glutamine-hydrolyzing)"
                     /protein_id="WP_313772113.1"
                     /translation="MAFRGRRPANFSGGRQMCGVAGWVSFRQDLSHEENILAGMTNSM
                     TCRGPDASGQWLSRHAALGHRRLSIIDLPGGTQPMTVDTPGGPVTMSYSGETYNFVEL
                     RDELRKRGHTFRTRSDTEVVLRGYLEWGAAIAERMVGMCAIAIWDSRYERLTLIRDRM
                     GTKPMHYYRTKDGLLFGSEPKAILAHPDVKPVVDMEGMRQLFSFFTSSENAVWADMKV
                     MTPGTVIEFDRNGLREHTYWQLSAEEHTDDLDTTVARVRQMVEDNVRHELVADVPLGL
                     LLSGGLDSSALAGIASRHLTAKGERARTFSVDFPGQSENFQPHEMADSADAPYAKEMA
                     AHIGSEHHDIVLDHRRLSDPDLRRSVVAAWDLPWGMGDINGSMYLLFKAVREHVTVAL
                     SGEAADEIFAGHVWHQSKAARYGGTFPWHTTWLKRVDCSAYLTGEFNAALDSETYTAD
                     RFQEATARVPYLDGEDEEQRMYRRSLHLGLNHFMRVLEDRVDRMAMAVGLETRVPFCD
                     YRLAQYLYNVPWTMQTFDGREKSLLRASVTDVVTPSVVARRKSPYPSTQDTLYVGALQ
                     EQVKILLKEPSSPVFDLFDRSKLAEAAELSPQQIAGAPRAAFEKALDLAVWFEIRNPE
                     LRY"
                     /Source_Sequence="referenceToDocument:
                     urn:local:.:3t-kmv5ea4@2.0#0:[367812,365928)#015BCCDED41F0
                     AEA1EB5C41E33A5E814 label: NZ_JBSFJJ010000005:
                     367813->365930"
                     /label="asnB CDS"
ORIGIN      
        1 atggcgttcc gaggccggcg accagcgaac ttttcaggag gacggcagat gtgcggtgtt
       61 gccggatggg tcagctttcg ccaggacctc tcgcatgagg agaacattct cgcgggaatg
      121 accaactcca tgacctgccg cggccccgac gcttccgggc agtggctgtc gaggcacgcc
      181 gccctcggac accgccggct gtcgatcatc gatctgcccg gcgggacaca gcccatgacg
      241 gtggatacgc ccggcgggcc cgtcaccatg agctacagcg gcgagaccta caatttcgtc
      301 gagctgcgcg atgaactgcg caagcgcgga cacacattcc gcaccaggag cgataccgag
      361 gtcgtgctgc gcggatacct cgaatggggt gccgccatcg cggaacgcat ggtgggaatg
      421 tgcgccatcg cgatatggga ttcccggtac gagcggctca ccctgatcag ggaccgcatg
      481 ggcaccaagc ccatgcacta ctaccggacc aaggacggcc tgctcttcgg gtccgagccc
      541 aaggcgattc tcgcgcatcc cgacgtcaag ccggtcgtgg acatggaggg aatgcgtcag
      601 ctcttcagct tcttcacctc gtccgagaac gcggtgtggg ccgacatgaa ggtgatgacg
      661 cccggcacgg tcatcgagtt cgaccgcaac ggactgcgcg agcacaccta ctggcagctg
      721 tccgccgagg agcacaccga cgacctggac acgacggtgg cccgggtgcg gcagatggtg
      781 gaagacaacg tgcggcacga gctggtcgcc gatgtgccgc tgggcctgct gctctccggc
      841 ggcctcgact ccagcgccct ggcgggaatc gccagccggc acctgaccgc caagggggag
      901 cgggcccgta ccttctcggt ggacttcccc ggccagagcg agaacttcca gccccacgag
      961 atggccgact ccgccgatgc gccctacgcc aaggaaatgg ccgcgcacat cggatccgag
     1021 caccacgaca tcgtgctcga ccaccgccgg ctgtccgacc ccgacctccg gcgctccgtg
     1081 gtggcggcct gggacctgcc ctggggcatg ggcgacatca acggctcgat gtacctgctg
     1141 ttcaaggccg tacgcgagca tgtgacggtg gcgctcagcg gcgaggccgc cgacgagatc
     1201 ttcgccggcc acgtctggca ccagtcgaag gccgcgcggt acggcggtac cttcccgtgg
     1261 cacaccacct ggctcaagcg ggtcgactgt tccgcgtacc tgaccggcga gttcaacgcc
     1321 gcgctcgact ccgagaccta cacggccgac cgcttccagg aggccaccgc acgggtgccg
     1381 tacctggacg gcgaggacga ggagcagcgc atgtaccggc gctcgctcca cctggggctc
     1441 aaccacttca tgcgggtgct ggaggaccgc gtcgaccgga tggcgatggc ggtgggcctg
     1501 gagacccggg tgccgttctg cgactaccgc ctggcccagt acctgtacaa cgtgccgtgg
     1561 acgatgcaga ccttcgacgg cagggagaag agcctgctgc gcgcctccgt cacggacgtg
     1621 gtgaccccgt ccgtggtggc gcgccgcaag agcccctacc cctccaccca ggacacgctg
     1681 tacgtcggcg cgctgcagga gcaggtcaag atcctgctca aggagccgag cagcccggtg
     1741 ttcgacctgt tcgaccggag caagctcgcc gaggcggccg agctgtcgcc gcagcagatc
     1801 gccggcgccc cgcgcgcggc gttcgagaag gccctggacc tggctgtctg gttcgagatc
     1861 cgcaacccgg aactgcggta ctga
//
